# Supplementary material for: Myoferlin Is a Yet Unknown Interactor of the Mitochondrial Dynamics’ Machinery in Pancreas Cancer Cells
Source: Cancers (Basel). 2020 Jun 21;12(6):1643. doi: 10.3390/cancers12061643 (PMC7352660; doi:10.3390/cancers12061643)
Supplement: Supplementary file 1 [file cancers-12-01643-s001.zip]

Archive with 13 entries (11 files):
- cancers-824133-suppl-final/
- cancers-824133-suppl-final/cancers-824133-supplementary.pdf
- cancers-824133-suppl-final/Full WB/
- cancers-824133-suppl-final/Full WB/F1A full.jpg
- cancers-824133-suppl-final/Full WB/F3S full hsc70.jpg
- cancers-824133-suppl-final/Full WB/F3S full mfn.jpg
- cancers-824133-suppl-final/Full WB/F3S full myoferlin.jpg
- cancers-824133-suppl-final/Full WB/F4A full.jpg
- cancers-824133-suppl-final/Full WB/F4B full BX-Patu full.jpg
- cancers-824133-suppl-final/Full WB/F4B full miapaca full.jpg
- cancers-824133-suppl-final/Full WB/F4B full PANC1.jpg
- cancers-824133-suppl-final/Full WB/F6 full C2C12.jpg
- cancers-824133-suppl-final/Full WB/F6 full HPNE.jpg
